# Supplementary material for: An Evaluation of the Cellular and Humoral Response of a Multi-Epitope Vaccine Candidate Against COVID-19 with Different Alum Adjuvants
Source: Pathogens. 2024 Dec 9;13(12):1081. doi: 10.3390/pathogens13121081 (PMC11728595; doi:10.3390/pathogens13121081)
Supplement: Supplementary file 1 [file pathogens-13-01081-s001.zip]

Archive with 1 entries (1 files):
- pathogens-3288572-supplementary.pdf
